# Supplementary material for: Hibernating or not hibernating? Brown bears’ response to a mismatch between environmental natural cues and captive management, and its welfare implications
Source: PLoS One. 2024 Jul 31;19(7):e0306537. doi: 10.1371/journal.pone.0306537 (PMC11290645; doi:10.1371/journal.pone.0306537)
Supplement: S1 Table — (CSV) [file pone.0306537.s001.csv]

Months	Estimate	Std. Error	z value	P
AUG - JUL	0.15991	0.03760	4.253	< 0.001	***
SEP - JUL	0.26477	0.04238	6.248	< 0.001	***
OCT - JUL	0.39411	0.03865	10.197	< 0.001	***
NOV - JUL	0.49699	0.04802	10.351	< 0.001	***
FEB - JUL	0.66954	0.04802	13.944	< 0.001	***
APR - JUL	0.45476	0.04802	9.471	< 0.001	***
SEP - AUG	0.10486	0.04069	2.577	0.12971
OCT - AUG	0.23420	0.03679	6.367	< 0.001	***
NOV - AUG	0.33707	0.04653	7.244	< 0.001	***
FEB - AUG	0.50963	0.04653	10.953	< 0.001	***
APR - AUG	0.29485	0.04653	6.337	< 0.001	***
OCT - SEP	0.12934	0.04166	3.105	0.03027	*
NOV - SEP	0.23221	0.05047	4.601	< 0.001	***
FEB - SEP	0.40477	0.05047	8.020	< 0.001	***
APR - SEP	0.18999	0.05047	3.764	0.00302	**
NOV - OCT	0.10287	0.04738	2.171	0.30555
FEB - OCT	0.27543	0.04738	5.813	< 0.001	***
APR - OCT	0.06065	0.04738	1.280	0.85783
FEB - NOV	0.17255	0.05529	3.121	0.02917	*
APR - NOV	-0.04222	0.05529	-0.764	0.98789
APR - FEB	-0.21478	0.05529	-3.885	0.00188	**
S1 Table. Post hoc Tukey's test results of inactivity between months
