# Supplementary material for: Hibernating or not hibernating? Brown bears’ response to a mismatch between environmental natural cues and captive management, and its welfare implications
Source: PLoS One. 2024 Jul 31;19(7):e0306537. doi: 10.1371/journal.pone.0306537 (PMC11290645; doi:10.1371/journal.pone.0306537)
Supplement: S2 Table — (CSV) [file pone.0306537.s002.csv]

Months	Estimate	Std. Error	z value	P
AUG - JUL	-0.13039	0.03563	-3.660	0.00459	**
SEP - JUL	-0.21289	0.04016	-5.301	< 0.001	***
OCT - JUL	-0.26418	0.03662	-7.214	< 0.001	***
NOV - JUL	-0.36904	0.04550	-8.111	< 0.001	***
FEB - JUL	-0.48529	0.04550	-10.666	< 0.001	***
APR - JUL	-0.31729	0.04550	-6.974	< 0.001	***
SEP - AUG	-0.08249	0.03856	-2.139	0.32321
OCT - AUG	-0.13378	0.03486	-3.838	0.00223	**
NOV - AUG	-0.23864	0.04409	-5.413	< 0.001	***
FEB - AUG	-0.35490	0.04409	-8.049	< 0.001	***
APR - AUG	-0.18690	0.04409	-4.239	< 0.001	***
OCT - SEP	-0.05129	0.03947	-1.299	0.84908
NOV - SEP	-0.15615	0.04782	-3.265	0.01827	*
FEB - SEP	-0.27241	0.04782	-5.696	< 0.001	***
APR - SEP	-0.10441	0.04782	-2.183	0.29893
NOV - OCT	-0.10486	0.04489	-2.336	0.22220
FEB - OCT	-0.22111	0.04489	-4.925	< 0.001	***
APR - OCT	-0.05311	0.04489	-1.183	0.89822
FEB - NOV	-0.11625	0.05239	-2.219	0.27938
APR - NOV	0.05175	0.05239	0.988	0.95552
APR - FEB	0.16800	0.05239	3.207	0.02218	*
S2 Table. Post hoc Tukey's test results of activity between months
