# Supplementary material for: Hibernating or not hibernating? Brown bears’ response to a mismatch between environmental natural cues and captive management, and its welfare implications
Source: PLoS One. 2024 Jul 31;19(7):e0306537. doi: 10.1371/journal.pone.0306537 (PMC11290645; doi:10.1371/journal.pone.0306537)
Supplement: S3 Table — (CSV) [file pone.0306537.s003.csv]

Months	Z	P
AUG-APR	-3,1985	0,0145	*
FEB-APR	5,3158	0.0000	***
JUL-APR	-1,3454	1.0000
NOV-APR	3,5862	0.0035	**
OCT-APR	3,5195	0.0045	**
SEP-APR	0,0315	1.0000
FEB-AUG	9,5146	0.0000	***
JUL-AUG	2,2400	0.2635
NOV-AUG	7,4595	0.0000	***
OCT-AUG	8,5787	0.0000	***
SEP-AUG	3,6966	0.0023	**
JUL-FEB	-7,4663	0.0000	***
NOV-FEB	-1,7296	0.8788
OCT-FEB	-2,6836	0.0765
SEP-FEB	-5,7917	0.0000	***
NOV-JUL	5,4747	0.0000	***
OCT-JUL	5,9863	0.0000	***
SEP-JUL	1,5618	1.0000
OCT-NOV	-0,6653	1.0000
SEP-NOV	-3,8970	0.0010	**
SEP-OCT	-3,9648	0.0008	***
S3 Table. Post hoc Dunn�s test results on visitors number between months
