# Supplementary material for: Hibernating or not hibernating? Brown bears’ response to a mismatch between environmental natural cues and captive management, and its welfare implications
Source: PLoS One. 2024 Jul 31;19(7):e0306537. doi: 10.1371/journal.pone.0306537 (PMC11290645; doi:10.1371/journal.pone.0306537)
Supplement: S4 Table — (CSV) [file pone.0306537.s004.csv]

Months	Estimate	Std. Error	z value	P
AUG - JUL	0.0073644	0.0132396	0.556	0.99785
SEP - JUL	-0.0367329	0.0149217	-2462,0000	0.16945
OCT - JUL	-0.0569982	0.0136072	-4189,0000	< 0.001	***
NOV - JUL	-0.0575961	0.0169060	-3407,0000	0.01134	*
FEB - JUL	-0.0644250	0.0169060	-3811,0000	0.00262	**
APR - JUL	-0.0739805	0.0169060	-4376,0000	< 0.001	***
SEP - AUG	-0.0440973	0.0143269	-3078,0000	0.03297	*
OCT - AUG	-0.0643626	0.0129523	-4969,0000	< 0.001	***
NOV - AUG	-0.0649604	0.0163835	-3965,0000	0.00139	**
FEB - AUG	-0.0717893	0.0163835	-4382,0000	< 0.001	***
APR - AUG	-0.0813449	0.0163835	-4965,0000	< 0.001	***
OCT - SEP	-0.0202654	0.0146673	-1382,0000	0.80769
NOV - SEP	-0.0208632	0.0177704	-1174,0000	0.90154
FEB - SEP	-0.0276921	0.0177704	-1558,0000	0.70332
APR - SEP	-0.0372476	0.0177704	-2096,0000	0.34876
NOV - OCT	-0.0005978	0.0166819	-0.036	100.000
FEB - OCT	-0.0074267	0.0166819	-0.445	0.99939
APR - OCT	-0.0169823	0.0166819	-1018,0000	0.94865
FEB - NOV	-0.0068289	0.0194665	-0.351	0.99985
APR - NOV	-0.0163845	0.0194665	-0.842	0.97993
APR - FEB	-0.0095556	0.0194665	-0.491	0.99894
S4 Table. Post hoc Tukey's test results of feeding behaviors between months
