# Supplementary material for: Hibernating or not hibernating? Brown bears’ response to a mismatch between environmental natural cues and captive management, and its welfare implications
Source: PLoS One. 2024 Jul 31;19(7):e0306537. doi: 10.1371/journal.pone.0306537 (PMC11290645; doi:10.1371/journal.pone.0306537)
Supplement: S5 Table — (CSV) [file pone.0306537.s005.csv]

Phases	Estimate	Std. Error	z value	P
TRANSITION - HYPERPHAGIA	-0.050810	0.009778	-5.196	< 1e-04	***
HIBERNATION - HYPERPHAGIA	-0.058046	0.015118	-3.839	0.000601	***
HYPOPHAGIA - HYPERPHAGIA	-0.067601	0.015118	-4.471	< 1e-04	***
HIBERNATION - TRANSITION	-0.007236	0.016050	-0.451	0.967822
HYPOPHAGIA - TRANSITION	-0.016791	0.016050	-1.046	0.711347
HYPOPHAGIA - HIBERNATION	-0.009556	0.019762	-0.484	0.960771
S5 Table. Post hoc Tukey's test results of feeding behaviors between the four phases
