# Supplementary material for: Hibernating or not hibernating? Brown bears’ response to a mismatch between environmental natural cues and captive management, and its welfare implications
Source: PLoS One. 2024 Jul 31;19(7):e0306537. doi: 10.1371/journal.pone.0306537 (PMC11290645; doi:10.1371/journal.pone.0306537)
Supplement: S6 Table — (CSV) [file pone.0306537.s006.csv]

Half-months	Estimate	Std. Error	z value	P
JUL A - JUN B	-0.0082042	0.0226734	-0.362	10.000
JUL B - JUN B	0.0812554	0.0186234	4.363	<0.01	***
AUG A - JUN B	0.0696212	0.0166317	4.186	<0.01	**
AUG B - JUN B	0.0747383	0.0164136	4.553	<0.01	***
SEP A - JUN B	0.1091338	0.0175886	6.205	<0.01	***
SEP B - JUN B	0.0768811	0.0164136	4.684	<0.01	***
OCT A - JUN B	0.0844882	0.0172277	4.904	<0.01	***
OCT B - JUN B	0.1079526	0.0164136	6.577	<0.01	***
NOV A - JUN B	0.0806166	0.0171997	4.687	<0.01	***
DEC A - JUN B	0.1052155	0.0201401	5.224	<0.01	***
FEB A - JUN B	0.0744114	0.0175416	4.242	<0.01	**
APR B - JUN B	0.0354014	0.0168517	2.101	0.6548
JUL B - JUL A	0.0894596	0.0230176	3.887	<0.01	**
AUG A - JUL A	0.0778254	0.0213072	3.653	0.0150	*
AUG B - JUL A	0.0829425	0.0211623	3.919	<0.01	**
SEP A - JUL A	0.1173380	0.0221303	5.302	<0.01	***
SEP B - JUL A	0.0850853	0.0211623	4.021	<0.01	**
OCT A - JUL A	0.0926924	0.0217748	4.257	<0.01	**
OCT B - JUL A	0.1161568	0.0211623	5.489	<0.01	***
NOV A - JUL A	0.0888208	0.0217862	4.077	<0.01	**
DEC A - JUL A	0.1134197	0.0240417	4.718	<0.01	***
FEB A - JUL A	0.0826156	0.0219947	3.756	0.0108	*
APR B - JUL A	0.0436056	0.0214524	2.033	0.7034
AUG A - JUL B	-0.0116342	0.0167418	-0.695	10.000
AUG B - JUL B	-0.0065171	0.0164747	-0.396	10.000
SEP A - JUL B	0.0278784	0.0175212	1.591	0.9301
SEP B - JUL B	-0.0043742	0.0164747	-0.266	10.000
OCT A - JUL B	0.0032328	0.0173599	0.186	10.000
OCT B - JUL B	0.0266972	0.0164747	1.620	0.9208
NOV A - JUL B	-0.0006388	0.0171824	-0.037	10.000
DEC A - JUL B	0.0239601	0.0204705	1.170	0.9942
FEB A - JUL B	-0.0068440	0.0175947	-0.389	10.000
APR B - JUL B	-0.0458540	0.0169546	-2.705	0.2429
AUG B - AUG A	0.0051171	0.0142141	0.360	10.000
SEP A - AUG A	0.0395127	0.0155918	2.534	0.3432
SEP B - AUG A	0.0072600	0.0142141	0.511	10.000
OCT A - AUG A	0.0148671	0.0151223	0.983	0.9989
OCT B - AUG A	0.0383314	0.0142141	2.697	0.2481
NOV A - AUG A	0.0109954	0.0151853	0.724	10.000
DEC A - AUG A	0.0355943	0.0183620	1.938	0.7657
FEB A - AUG A	0.0047903	0.0156492	0.306	10.000
APR B - AUG A	-0.0342198	0.0148024	-2.312	0.4983
SEP A - AUG B	0.0343955	0.0153234	2.245	0.5475
SEP B - AUG B	0.0021429	0.0139445	0.154	10.000
OCT A - AUG B	0.0097499	0.0148832	0.655	10.000
OCT B - AUG B	0.0332143	0.0139445	2.382	0.4469
NOV A - AUG B	0.0058783	0.0149157	0.394	10.000
DEC A - AUG B	0.0304772	0.0182011	1.674	0.9013
FEB A - AUG B	-0.0003269	0.0153935	-0.021	10.000
APR B - AUG B	-0.0393369	0.0145447	-2.705	0.2434
SEP B - SEP A	-0.0322527	0.0153234	-2.105	0.6524
OCT A - SEP A	-0.0246456	0.0162375	-1.518	0.9501
OCT B - SEP A	-0.0011813	0.0153234	-0.077	10.000
NOV A - SEP A	-0.0285173	0.0161259	-1.768	0.8599
DEC A - SEP A	-0.0039183	0.0194425	-0.202	10.000
FEB A - SEP A	-0.0347224	0.0165531	-2.098	0.6569
APR B - SEP A	-0.0737324	0.0158383	-4.655	<0.01	***
OCT A - SEP B	0.0076071	0.0148832	0.511	10.000
OCT B - SEP B	0.0310714	0.0139445	2.228	0.5610
NOV A - SEP B	0.0037354	0.0149157	0.250	10.000
DEC A - SEP B	0.0283343	0.0182011	1.557	0.9403
FEB A - SEP B	-0.0024697	0.0153935	-0.160	10.000
APR B - SEP B	-0.0414797	0.0145447	-2.852	0.1719
OCT B - OCT A	0.0234643	0.0148832	1.577	0.9342
NOV A - OCT A	-0.0038717	0.0158513	-0.244	10.000
DEC A - OCT A	0.0207273	0.0188279	1.101	0.9967
FEB A - OCT A	-0.0100768	0.0163130	-0.618	10.000
APR B - OCT A	-0.0490868	0.0154694	-3.173	0.0733
NOV A - OCT B	-0.0273360	0.0149157	-1.833	0.8271
DEC A - OCT B	-0.0027371	0.0182011	-0.150	10.000
FEB A - OCT B	-0.0335411	0.0153935	-2.179	0.5968
APR B - OCT B	-0.0725512	0.0145447	-4.988	<0.01	***
DEC A - NOV A	0.0245989	0.0191028	1.288	0.9867
FEB A - NOV A	-0.0062051	0.0161462	-0.384	10.000
APR B - NOV A	-0.0452152	0.0154224	-2.932	0.1422
FEB A - DEC A	-0.0308041	0.0194832	-1.581	0.9332
APR B - DEC A	-0.0698141	0.0187026	-3.733	0.0110	*
APR B - FEB A	-0.0390100	0.0158318	-2.464	0.3901
S6 Table. Post hoc Tukey's test results of body condition score (BCS) between half-months
