# Supplementary material for: Hibernating or not hibernating? Brown bears’ response to a mismatch between environmental natural cues and captive management, and its welfare implications
Source: PLoS One. 2024 Jul 31;19(7):e0306537. doi: 10.1371/journal.pone.0306537 (PMC11290645; doi:10.1371/journal.pone.0306537)
Supplement: S7 Table — (CSV) [file pone.0306537.s007.csv]

	HYPERPHAGIA				TRANSITION				HIBERNATION				HYPOPHAGIA
	MEAN	SD	MIN	MAX	MEAN	SD	MIN	MAX	MEAN	SD	MIN	MAX	MEAN	SD	MIN	MAX
N VISITORS	8,81	4,32	0,00	20,00	2,89	3,81	0,00	19,50	0,37	0,54	0,00	1,63	6,90	5,58	0,25	17,88
PHOTOPERIOD	0,58	0,04	0,49	0,63	0,45	0,02	0,42	0,49	0,43	0,01	0,42	0,44	0,56	0,01	0,55	0,57
TEMPERATURE	31,07	3,71	22,64	37,96	19,61	3,20	13,65	26,46	11,76	1,87	8,61	13,81	17,86	3,36	12,72	23,64
FEEDING BEHAVIORS	0,10	0,09	0,00	0,40	0,05	0,06	0,00	0,37	0,04	0,05	0,00	0,18	0,03	0,03	0,00	0,09
ACTIVITY	0,57	0,22	0,00	1,00	0,38	0,23	0,00	1,00	0,20	0,15	0,00	0,57	0,36	0,18	0,05	0,68
INACTIVITY	0,22	0,23	0,00	1,00	0,52	0,26	0,00	1,00	0,76	0,18	0,32	1,00	0,54	0,22	0,00	0,93
FCM	228,72	181,33	59,00	1087,44	159,44	49,54	22,53	238,24	169,99	46,79	104,40	294,28	139,50	83,05	69,93	454,00
BCS	0,71	0,05	0,57	0,83	0,72	0,05	0,63	0,83	0,72	0,02	0,69	0,75	0,67	0,04	0,60	0,75
S8 Table. Environmental factors, behaviors, FCM and BCS during phases
