# Supplementary material for: Hibernating or not hibernating? Brown bears’ response to a mismatch between environmental natural cues and captive management, and its welfare implications
Source: PLoS One. 2024 Jul 31;19(7):e0306537. doi: 10.1371/journal.pone.0306537 (PMC11290645; doi:10.1371/journal.pone.0306537)
Supplement: S8 Table — (CSV) [file pone.0306537.s008.csv]

	JUL				AUG				SEP				OCT				NOV				FEB				APR
	MEAN	SD	MIN	MAX	MEAN	SD	MIN	MAX	MEAN	SD	MIN	MAX	MEAN	SD	MIN	MAX	MEAN	SD	MIN	MAX	MEAN	SD	MIN	MAX	MEAN	SD	MIN	MAX
N VISITORS	8,58	4,80	0,00	20,00	10,28	3,27	1,50	18,50	6,74	4,32	0,00	15,83	2,84	2,90	0,00	12,25	2,99	5,31	0,00	19,50	0,37	0,54	0,00	1,63	6,90	5,58	0,25	17,88
PHOTOPERIOD	0,62	0,01	0,60	0,63	0,57	0,01	0,55	0,60	0,52	0,02	0,49	0,55	0,47	0,02	0,44	0,49	0,43	0,01	0,42	0,44	0,43	0,01	0,42	0,44	0,56	0,01	0,55	0,57
TEMPERATURE	32,58	3,28	25,47	37,96	32,31	3,06	25,90	37,75	27,16	2,05	22,64	31,82	20,18	3,63	13,65	26,46	18,41	1,45	16,51	21,08	11,76	1,87	8,61	13,81	17,86	3,36	12,72	23,64
FEEDING BEHAVIORS	0,10	0,10	0,00	0,35	0,11	0,09	0,00	0,40	0,07	0,07	0,00	0,33	0,05	0,07	0,00	0,37	0,04	0,07	0,00	0,24	0,04	0,05	0,00	0,18	0,03	0,03	0,00	0,09
ACTIVITY	0,68	0,22	0,13	1,00	0,55	0,18	0,17	1,00	0,47	0,22	0,00	0,86	0,42	0,24	0,00	1,00	0,31	0,19	0,00	0,78	0,20	0,15	0,00	0,57	0,36	0,18	0,05	0,68
INACTIVITY	0,09	0,15	0,00	0,67	0,25	0,18	0,00	0,77	0,35	0,27	0,00	1,00	0,48	0,25	0,00	1,00	0,59	0,26	0,07	0,97	0,76	0,18	0,32	1,00	0,54	0,22	0,00	0,93
APPETITIVE FEEDING BEHAVIOR	0,04	0,04	0,00	0,19	0,04	0,04	0,00	0,15	0,03	0,03	0,00	0,11	0,01	0,01	0,00	0,05	0,01	0,02	0,00	0,08	0,00	0,01	0,00	0,03	0,01	0,01	0,00	0,05
DENNING BEHAVIORS	0,00	0,00	0,00	0,00	0,00	0,01	0,00	0,07	0,00	0,01	0,00	0,06	0,00	0,01	0,00	0,06	0,01	0,02	0,00	0,08	0,01	0,01	0,00	0,04	0,00	0,01	0,00	0,03
S9 Table. Environmental factors and behaviors during months
