# Supplementary material for: Hibernating or not hibernating? Brown bears’ response to a mismatch between environmental natural cues and captive management, and its welfare implications
Source: PLoS One. 2024 Jul 31;19(7):e0306537. doi: 10.1371/journal.pone.0306537 (PMC11290645; doi:10.1371/journal.pone.0306537)
Supplement: S9 Table — (CSV) [file pone.0306537.s009.csv]

	BCS
	MEAN	SD	MIN	MAX
jun B	0,64	0,04	0,58	0,70
jul A	0,64	0,05	0,57	0,68
jul B	0,71	0,07	0,65	0,83
aug A	0,70	0,03	0,66	0,76
aug B	0,71	0,04	0,64	0,78
sep A	0,74	0,06	0,64	0,83
sep B	0,71	0,04	0,66	0,81
oct A	0,71	0,04	0,63	0,78
oct B	0,74	0,05	0,66	0,83
nov A	0,72	0,04	0,67	0,78
dec A	0,73	0,08	0,64	0,81
feb A	0,72	0,02	0,69	0,75
apr B	0,67	0,04	0,60	0,75
S10 Table. BCS during half-months
