# Supplementary material for: Hibernating or not hibernating? Brown bears’ response to a mismatch between environmental natural cues and captive management, and its welfare implications
Source: PLoS One. 2024 Jul 31;19(7):e0306537. doi: 10.1371/journal.pone.0306537 (PMC11290645; doi:10.1371/journal.pone.0306537)
Supplement: S1 Fig — (CSV) [file pone.0306537.s010.csv]

S7 Fig. Scatter plot of temperature and photoperiod values throughout the study period
